# Supplementary material for: Regulation of the cholesterol biosynthetic pathway and its integration with fatty acid biosynthesis in the oleaginous microalga Nannochloropsis oceanica
Source: Biotechnol Biofuels. 2014 May 30;7:81. doi: 10.1186/1754-6834-7-81 (PMC4052811; doi:10.1186/1754-6834-7-81)
Supplement: Additional file 1 — Dataset S1. List of proteins involved in the sterol biosynthetic pathway used to create the similarity heatmap. [file 1754-6834-7-81-S1.xlsx]

## Sheet: Supplemental Dataset 1
Supplemental Dataset 1. List of proteins involved in the sterol biosynthetic pathway used to create the similarity heatmap (Fig. 1). The candidates with the lowest e-values are listed. Protein names, accession numbers, species names and BLAST e-values for the closest A. thaliana orthologs are provided. Note that the “nr best hit” indicates the best match in the NCBI database of the algal ortholog…
Symbol	Gene name	Cm	E value	nr best hit	Pt	E value	nr best hit	Tp	E value	nr best hit	Fc	E value	nr best hit	No	E value	nr best hit	Es	E value	nr best hit	Ot	E value	nr best hit	Mi	E value	nr best hit	Cv	E value	nr best hit	Cs	E value	nr best hit	Cr	E value	nr best hit	Vc	E value	nr best hit
AACT1	acetoacetyl-CoA thiolase	CMA042C	3e-93	Y	23913	1e-119	Y	28651	1e-108	Y	274265	1e-111	Y	g842	1e-106	Y	0091_0098	1e-126	Y	18063	9e-52	Y	105088	2e-43	Y	27161	1e-129	Y	37141	1e-130	Y	g9723	3e-63	Y	84837	1e-128	Y
AACT2	acetoacetyl-CoA thiolase	CME087C	1e-61	Y	45947	3e-65	Y	34809	7e-70	Y	268162	2e-63	Y				0019_0073	1e-59	Y													g7516	3e-38	Y	75176	e-126	Y
HMGS1	hydroxymethylglutaryl-CoA synthase	CMM189C	2e-83	Y	16649	7e-88	Y	260768	2e-93	Y	185767	7e-85	Y	g249	1e-103	Y	0335_0012	6e-92	Y	NF			NF			138158	7e-97	Y	27385	1e-108	Y	g6630	1e-33	Y	59473	5e-76	Y
HMGS2	hydroxymethylglutaryl-CoA synthase																0131_0082	2e-91	Y
HMGR1	hydroxy-3-methylglutaryl coenzyme A reductase	NF			16870	1e-105	Y	33680	1e-106	Y	268919	4e-69	Y	NF			0281_0037	2e-83	Y	NF			NF			NF			NF			NF			NF
HMGR2	hydroxy-3-methylglutaryl coenzyme A reductase																0027_0087	5e-83	Y
MVK	mevalonate kinase	NF			53929	1e-27	Y	2376	2e-09	Y	188664	5e-12	Y	NF			0280_0009	7e-41	Y	NF			NF			NF			NF			NF			NF
PMK	phosphomevalonate kinase	NF			44478	7e-11	ATPase	21866	2e-26	Y	165775	2e-22	Y	NF			0172_0058	2e-43	Y	NF			NF			NF			NF			NF			NF
PMD	mevalonate diphosphate decarboxylase	NF			NF			15226	4e-89	Y	183994	5e-81	Y	NF			0025_0125	2e-85	Y	NF			NF			NF			NF			NF			NF
DXS	1-deoxy-D-xylulose 5-phosphate synthase 1	CMF089C	0	Y	20183	2e-07	PDH	574	1e-166	Y	206898	1e-161	Y	g6105	0	Y	0092_0009	1e-171	Y	15650	0	Y	107366	0	Y	59788	0	Y	16525	0	Y	g14558	0	Y	107482	0	Y
DXR	1-deoxy-d-xylulose 5-phosphate reductoisomerase	CMG148C	1e-131	Y	9258	1e-118	Y	10943	1e-119	Y	179077	1e-118	Y	g3685	2e-27	Y	0159_0057	1e-140	Y	16809	1e-106	Y	108708	1e-139	Y	29723	1e-168	Y	47418	1e-174	Y	g3984	1e-170	Y	82431	1e-174	Y
CMS	4-diphosphocytidyl-2C-methyl-D-erythritol synthase	CMH115C	6e-53	Y	21829	5e-53	Y	3622	2e-53	Y	273875	2e-51	Y	g4346	6e-60	Y	0520_0004	2e-58	Y	NF		Y	83560	3e-75	Y	141910	3e-19	Y	35670	2e-79	Y	g2318	7e-74	Y	84386	3e-75	Y
CMS	4-diphosphocytidyl-2C-methyl-D-erythritol synthase				14857	1e-23	Y
CMK	4-(cytidine 5’-diphospho)-2-C-methyl-D-erythritol kinase	CMS444C	2e-44	Y	51700	3e-51	Y	31907	2e-52	Y	267640	2e-52	Y	g9877	2e-49	Y	0073_0111	5e-50	Y	21840	1e-72	Y	109549	1e-68	Y	33454	2e-67	Y	35952	7e-69	Y	g9701	7e-63	Y	NF
MDS	2C-methyl-D-erythritol 2,4-cyclodiphosphate synthase	CMT435C	9e-56	Y	12330	8e-37	Y	37585	3e-42	Y	267578	9e-30	Y	g3364	2e-50	Y	0232_0006	7e-47	Y	6306	1e-60	Y	113519	1e-58	Y	12213	5e-66	Y	18339	3e-63	Y	g3144	1e-64	Y	88137	3e-64	Y
HDS	hydroxy-2-methyl-2-(E)-butenyl 4-diphosphate synthase	CML284C	1e-70	Y	44955	0	Y	29228	0	Y	259614	0	Y	g5186	4e-54	Y	0223_0034	0	Y	19063	0	Y	95921	0	Y	144676	1e-173	Y	27377	0	Y	g2885	0	Y	63610	0	Y
HDR	4-hydroxy-3-methylbut-2-en-1-yl diphosphate reductase	CMJ152C	1e-134	Y	41845	1e-107	Y	28326	1e-109	Y	210860	1e-100	Y	g6910	e-114	Y	0165_0046	1e-135	Y	11954	1e-141	Y	97588	1e-133	Y	59658	1e-142	Y	53820	1e-127	Y	g14922	1e-127	Y	79586	1e-130	Y
HDR	4-hydroxy-3-methylbut-2-en-1-yl diphosphate reductase										223824	2e-97	Y
IPI	isopentenyl diphosphate:dimethylallyl diphosphate isomerase	CMB062C	9e-45	Y	12972	4e-40	Y	31266	5e-34	Y	151900	1e-39	Y	g8550	3e-47	Y	0102_0078	1e-48	Y	5095	3e-18	Y	54661	3e-58	Y	53578	1e-55	Y	36851	5e-54	Y	g11901	6e-28	Y	84296	2e-51	Y
IPI	isopentenyl diphosphate:dimethylallyl diphosphate isomerase				12533	5e-40	Y				225768	2e-32	Y	g7649	2e-38	Y	0388_0011	8e-45	Y
GPS	geranyl diphosphate synthase	CMJ246C	5e-53	Y	16615	2e-67	Y	40801	1e-65	Y	167774	2e-68	Y	g9391	1e-63	Y	0020_0133	3e-75	Y	8370	5e-85	Y	98082	9e-85	Y	58364	7e-83	Y	52062	5e-94	Y	g3305	1e-85	Y	88541	3e-87	Y
GPS	geranyl diphosphate synthase				15180	3e-64	Y	31929	2e-57	Y	275453	3e-62	Y	g8423	6e-67	Y				22219	5e-53	SDS	58850	3e-53	SDS				15266	1e-44	SDS	g4379	4e-54	SDS	57046	2e-53	SDS
FPS	farnesyl diphosphate synthase	CMM269C	5e-74	Y	49325	2e-83	Y	30105	8e-81	Y	158950	5e-64	Y	g7094	3e-92	Y	0174_0068	3e-86	Y	15997	9e-97	Y	104792	7e-95	Y	33543	1e-102	Y	22862	4e-97	Y	g11293	9e-98	Y	98778	4e-97	Y
GGPPS	geranylgeranyl pyrophosphate synthase	CMK058C	4e-60	Y	19000	1e-65	Y	268480	5e-67	Y	169888	8e-54	Y	g1156	5e-63	Y	0227_0056	5e-23	Y	26626	5e-74	Y	104883	2e-72	Y	31906	3e-46	Y	12737	3e-77	Y	g2763	4e-74	Y	109214	4e-77	Y
GGPPS	geranylgeranyl pyrophosphate synthase																0312_0035	3e-16	Y
SQS	squalene synthase	CMG178C	3e-89	Y	13160	8e-70	Y	268488	1e-71	Y	170693	1e-73	Y	g8550	8e-74	Y	0102_0078	2e-80	Y	32276	3e-60	Y	108133	1e-114	Y	11287	2e-54	Y	35284	1e-114	Y	g10656	1e-113	Y	79344	1e-112	Y
SQE	squalene epoxidase	CMH256C	1e-123	Y	NF			NF			NF			g2065	5e-80	Y	0086_0068	1e-92	Y	22921	1e-131	Y	60873	1e-140	Y	137251	1e-130	Y	53930	1e-152	Y	g5960	1e-146	Y	74714	1e-147	Y
CAS	cycloartenol synthase	CMJ009C	0	Y	21046	1e-170	Y	277	0	Y	209964	1e-175	Y	g5415	6e-75	Y	0148_0074	1e-108	Y	25264	0	Y	55325	0	Y	22200	0	Y	54267	0	Y	g1194	0	Y	96220	0	Y
CAS	lanosterol synthase																0901_0001	7e-70	Y
SMT1	sterol methyltransferase	CMP275C	3e-80	Y	10824	3e-82	Y	36203	5e-89	Y	238951	2e-21	Y	g7669	3e-92	Y	0000_0459	1e-90	Y	8292	1e-107	Y	93596	1e-112		37067	3e-19	Y	27964	2e-68	Y	g3083_t2	5e-72	Y	103647	9e-70	Y
SMT2	sterol methyltransferase	CMT560C	7e-20	Y				32029	3e-75	Y	197116	1e-17	Y	g7986	2e-90	Y	0000_0421	8e-87	Y	18637	2e-71	Y	57838	2e-71								g3083_t1	2e-70	Y
SMO1	sterol 4-alpha-methyl oxidase	CMS296C	2e-43	Y	14208	3e-09	DWF7	NF			192704	2e-12	Y	g1309	2e-27	Y	NF			5760	6e-45	Y	97969	1e-51	Y	NF			NF			g8869	5e-07	SUR2	57952	7e-07	SUR2
SMO2	sterol 4-alpha-methyl oxidase	CMM277C	1e-54	Y	10852	2e-15	Y	NF			192704	4e-13	Y	g3542	7e-30	Y	NF			5760	6e-45	Y										g8869	2e-08	SUR2	57952	2e-08	SUR2
CPI1	cyclopropyl isomerase	NF			49447	3e-36	Y	7708	2e-27	Y	189108	6e-34	Y	g5244	4e-37	PheRS	0169_0047	2e-39	Y	17009	2e-46	Y	76248	2e-39	Y	11379	1e-58	Y	65481	2e-65	Y	g6208	1e-64	Y	109265	3e-62	Y
FK	sterol C-14 reductase	CMI029C	2e-51	Y	48260	5e-43	Y	2186	2e-44	Y	196266	5e-39	Y	g6702	3e-39	Y	0073_0082	1e-48	Y	25333	2e-55	Y	107831	3e-51	Y	NF			26214	1e-49	Y	g8341	5e-51	Y	75039	4e-48	Y
CYP51	cytochrome P450 51	CMS319C	1e-121	Y	31339	1e-112	Y	33926	1e-121	Y	238997	1e-105	Y	g4528	1e-120	Y	0006_0200	1e-115	Y	20226	1e-159	Y	63226	1e-160	Y	56217	1e-154	Y	54016	6e-32	Y	g8646	1e-151	Y	72667	1e-154	Y
CYP710A	sterol C-22 desaturase	CMJ284C	2e-98	Y	51757	4e-51	Y	33926	1e-20	CYP51	238997	2e-16	CYP51	g4528	3e-16	CYP51	0006_0200	2e-21	CYP51	10325	2e-20	CYP	93908	4e-15	CYP	30281	4e-89	Y	29437	2e-94	Y	g8075	1e-99	Y	68965	1e-104	Y
HYD1	C-8 sterol isomerase	NF			NF			NF			NF			g6938	3e-19	EBRP	NF			NF			NF			34496	5e-33	Y	13584	6e-32	Y	g4221	1e-31	Y	72637	2e-32	DnaJL
DHCR7	7-dehydrocholesterol reductase	CMI029C	3e-38	Y	30461	1e-118	Y	33794	1e-81	Y	223447	6e-77	Y	g9012	e-120	Y	0044_0110	1e-121	Y	25333	7e-50	FK	108998	e-122	Y	NF			40065	1e-141	DWF5	g8341	2e-50	DWF5	75039	2e-49	FK
DHCR7	7-dehydrocholesterol reductase																						107831	2e-50	Erg24
DWF7	delta7 sterol C-5 desaturation	CMC055C	2e-27	Y	14208	8e-50	Y	10850	6e-06	Y	141664	2e-45	Y	g9730	7e-56	Y	0003_0314	3e-50	Y	5210	1e-27	LO	112695	9e-23	Y	37407	2e-57	Y	15746	6e-75	Y	g6338	2e-73	Y	81225	1e-75	Y
DWF5	sterol delta7 reductase	CMI029C	3e-38	Y	30461	1e-118	Y	33794	1e-81	Y	223447	6e-77	Y	g9012	1e-90	Y	0044_0110	1e-121	Y	25333	7e-50	FK	108998	1e-122	Y	NF			40065	1e-141	Y	g8341	2e-50	Y	75039	2e-49	FK
DWF5	sterol delta7 reductase																						107831	2e-50	Erg24
DWF1	(24)-sterol reductase	NF			NF			NF			178258	9e-90	DHCR24	g2385	1e-93	Y	NF			NF			NF			NF			NF			NF			NF
DET2	steroid-5-alpha-reductase	CMO284C	3e-31	Y	17044	4e-33	Y	264431	1e-30	Y	193359	2e-24	Y	g8355	4e-17	Y	0082_0109	8e-35	Y	31501	1e-21	Y	62767	1e-24	Y	18410	8e-31	Y	NF			g3635	9e-27	Y	109204	7e-29	Y
		CMD146C	4e-14	Y							186602	4e-09	Y																						54973	5e-27	Y
